# Supplementary material for: Loliolide in Sargassum horneri Alleviates Ultrafine Urban Particulate Matter (PM 0.1)-Induced Inflammation in Human RPE Cells
Source: Int J Mol Sci. 2023 Dec 21;25(1):162. doi: 10.3390/ijms25010162 (PMC10779059; doi:10.3390/ijms25010162)
Supplement: Supplementary file 1 [file ijms-25-00162-s001.zip]

Archive with 2 entries (2 files):
- ijms-2738693-supplementary/Supplementary Table.pdf
- ijms-2738693-supplementary/Supplementary figures.pdf
